# Supplementary material for: An exploratory study on cortical hemodynamics and handgrip strength phenotypes in long-term hospitalized patients with stable schizophrenia
Source: PLoS One. 2026 May 15;21(5):e0349442. doi: 10.1371/journal.pone.0349442 (PMC13178870; doi:10.1371/journal.pone.0349442)
Supplement: S1 File — (XLSX) [file pone.0349442.s002.xlsx]

## Sheet: Data
Chronic diseases 0=no 1= more than 1	Domiant hand 1=right 2=left	Left Handgrip strength-1(kg)	Left Handgrip strength-2(kg)	Left Handgrip strength-3(kg)	Right Handgrip strength-1(kg)	Right Handgrip strength-2(kg)	Right Handgrip strength-3(kg)	Chlorpromazine equivalent dose (mg/day)	PANSS scores	sex 1=male 2=female	duration of hospitalization (months)	disease duration (years)	family history of mental disorders 0=no 1=yes	first episode status 0=no 1=yes	age	marital status (0=married ,1= unmarried/divorced/widowed)	education level (0=illiterate,1= high school and below, 2= university and above)	sleep quality during the last month (0=excellent, 1= moderate, 2= poor)	hearing problem 0=no 1=yes	version problem 0=no 1=yes	smoking history 0=no 1=yes	drinking history 0=no 1=yes	fall history 0=no 1=yes	history of hospital-acquired bacterial pneumonia 0=no 1=yes	COVID-19 history 0=no 1=yes	history of psychiatric symptom relapse 0=no 1=yes	treatment approaches 0=antipsychotic monotherapy 1=antipsychotic medication combined with electroconvulsive therapy	MoCA-C score	PHQ-9 score	GAD-7 score	height(cm)	weihgth(kg）	BMI (kg/m2)	HbO						HbR						HbT
																																		Frontal Lobe			Temporal Lobe			Frontal Lobe			Temporal Lobe			Frontal Lobe			Temporal Lobe
																																		S-Score Integration	T-Center of Gravity	K-Activation	S-Score Integration	T-Center of Gravity	K-Activation	S-Score Integration	T-Center of Gravity	K-Activation	S-Score Integration	T-Center of Gravity	K-Activation	S-Score Integration	T-Center of Gravity	K-Activation	S-Score Integration
0	#REF!	17.5	16.4	12.7	21	17	17.4	600	50	1	67	30	0	0	49	1	1	1	0	0	0	0	0	0	0	0	0	16	0	0	170	53	18.3391	39.4721	71	0.0011	48.3271	68	-0.0013	-11.0034	77	-0.0002	-13.5636	78	-0.0001	28.7053	68	0.001	39.291
1	#REF!	14.5	17.1	19.1	18.1	19	17.9	400	52	2	128	15	0	0	39	0	1	1	0	0	0	0	0	0	0	0	0	15	0	0	150	70	31.1111	69.9672	49	0.0004	64.4014	49	0.0006	-26.4884	57	-0.0002	-25.9655	62	0.0002	43.928	44	0.0001	42.069
1	#REF!	27.2	30.8	31.6	23.4	31.1	30.1	300	77	1	145	41	0	0	60	1	1	2	0	0	1	0	0	0	0	0	0	13	1	0	170	60	20.7612	-28.8091	40	0.0007	-17.0397	63	0.0004	24.2548	50	0.0005	-3.6357	90	-0.0001	6.1593	63	0.0012	-19.2382
1	#REF!	14.9	14.3	12.7	15.4	17.3	15.7	600	63	2	75	29	0	0	49	0	0	1	0	0	0	0	1	0	0	0	0	6	8	3	153	65	27.7671	-25.6917	56	-0.0021	-31.3554	49	-0.0012	-19.3202	39	-0.0007	-6.0975	87	-0.0003	-41.8098	43	-0.0028	-34.4704
1	#REF!	14.7	15.8	10.7	13.4	9.8	12.7	300	50	2	56	15	0	0	61	1	1	1	0	0	0	0	1	0	0	0	0	21	0	0	150	46	20.4444	112.678	55	0.0017	156.417	57	0.0029	-28.4404	63	0.0002	7.7013	23	0.0009	85.3369	52	0.0018	156.168
0	#REF!	24.9	22.9	24.8	28.8	29.2	26.7	700	52	1	79	35	0	0	55	1	1	1	0	0	1	0	0	0	1	0	0	25	5	2	176	54	17.4329	15.1618	78	0.0016	62.7736	58	0.0007	2.9997	65	-0.0003	11.3105	42	-0.0001	12.8223	75	0.0013	72.2667
1	#REF!	7.8	8.1	8	9.3	10.2	10	700	56	2	24	34	1	0	55	1	2	1	0	0	0	0	0	0	0	0	1	28	3	0	164	69	25.6544	5.1666	33	0.0004	21.4223	51	0.0009	3.7126	41	0.0001	17.5829	38	0	7.2513	34	0.0005	36.1943
1	#REF!	22.9	26.8	27.5	35.4	36.8	39.8	600	58	1	50	42	0	0	55	1	1	0	0	0	1	0	0	0	1	0	0	25	3	1	172	75	25.3515	32.126	36	-0.0012	55.0163	52	0.0004	-20.1849	64	0.0003	20.5298	54	-0.0001	21.5401	34	-0.0009	73.078
0	#REF!	25.5	20.8	21.7	29.2	29.6	27.3	600	60	1	156	21	0	0	58	1	1	1	0	0	1	0	0	0	0	0	0	28	0	0	168	67	23.7387	31.2192	65	0.001	24.7512	71	0.0016	-20.9269	75	-0.0001	-9.6241	85	0.0001	11.7304	56	0.0009	17.5153
0	#REF!	40.4	43.3	46.5	37.7	39.2	41.3	400	63	1	3	14	1	0	32	1	1	1	0	0	1	0	0	0	0	0	0	22	0	0	173	85.6	28.601	13.524	101	0.0014	39.4292	78	0.0019	-14.156	57	-0.0002	-9.4644	84	-0.0002	6.6415	104	0.0012	32.8632
0	#REF!	24.1	23.1	18.4	26.4	23.1	19.6	700	78	1	29	4	0	0	49	1	1	1	0	0	1	0	0	1	0	0	0	24	0	1	168	70	24.8016	26.7082	76	0.0017	40.1902	70	0.0007	8.6922	31	0.0002	-22.4305	63	0	31.0171	73	0.0019	18.3639
0	#REF!	12.3	7.9	7	8.3	7.6	6.8	600	64	1	60	27	0	0	52	1	1	1	0	0	0	0	0	0	0	1	0	29	0	0	163	70	26.3465	54.1895	67	-0.0007	85.8385	62	-0.0007	-3.6717	80	0.0003	-11.4614	82	-0.0001	52.1939	66	-0.0004	78.3188
1	#REF!	24.1	19.3	17.2	20.5	18.7	15.5	500	51	2	36	27	0	0	52	0	1	1	0	0	0	0	0	0	0	0	0	18	0	0	153	72	30.7574	54.6401	46	0.0015	31.0585	41	0.001	-30.2896	56	0	-16.2433	58	0.0002	25.866	39	0.0015	18.1293
1	#REF!	29.2	32.3	30.2	38.4	35.3	32.7	1000	67	1	163	30	0	0	52	1	1	0	0	0	0	0	0	0	0	0	0	29	2	4	164	59	21.9363	4.0652	46	0.0009	-14.7037	85	0.001	-2.1297	76	0.0003	11.4135	81	0.0002	3.0209	46	0.0012	2.194
1	#REF!	13.8	14.9	16	17.1	17.4	15.9	400	49	2	127	34	0	0	52	0	1	0	0	0	0	0	0	1	0	0	0	19	0	0	161	74	28.5483	12.1629	60	0.0006	41.3545	77	0.0008	6.4721	24	0.0001	-3.8253	93	-0.0003	7.098	47	0.0007	41.9187
1	#REF!	10.9	9	10.2	9.8	11.1	9.7	480	51	2	83	12	0	0	54	0	1	2	0	0	0	0	0	0	0	0	0	11	3	0	148	75	34.2403	-20.3572	69	-0.0003	-3.3329	22	-0.0003	-11.0335	63	-0.0003	-4.5499	33	0.0002	-31.3814	67	-0.0006	5.5204
1	#REF!	36.2	43.8	46.6	44.5	44.7	47	900	64	1	252	27	1	0	54	1	1	1	0	0	0	0	0	0	0	0	0	28	0	0	172	88	29.7458	42.5699	70	0.0011	108.578	65	0.0007	-13.2369	75	0.0001	-32.8695	69	0.0002	29.9737	67	0.0011	77.7392
1	#REF!	16.9	14.9	13.8	21.6	11.3	15.1	450	50	2	99	23	1	0	43	1	1	1	0	0	0	0	0	0	0	0	0	6	0	0	158	79	31.6456	3.1754	86	0.0009	-9.827	41	0.0006	8.0244	60	0.0002	-3.5026	87	0.0001	6.1319	84	0.0011	2.5238
1	#REF!	17.5	16.2	14.7	19.6	16.9	18.5	200	46	2	33	19	0	0	56	0	1	1	0	0	0	0	0	0	0	0	0	14	0	0	164	61	22.68	4.7593	31	0.0002	89.4616	52	0.0021	3.634	78	0.0003	-113.682	58	0.0004	3.6909	29	0.0004	6.6181
1	#REF!	18.1	19.8	17.4	22.8	21.5	19.7	1000	36	2	84	22	0	0	44	0	1	1	0	0	0	0	0	0	0	0	0	29	0	0	159	67.5	26.6999	29.0095	69	-0.0003	24.7311	65	-0.0003	-29.4784	58	-0.0001	6.8578	32	0.0001	10.5296	72	-0.0003	26.1373
1	#REF!	8.8	8.1	8.5	7	7.6	8.2	700	71	2	8	8	1	0	41	1	0	1	0	0	0	1	0	0	0	0	0	12	0	0	156	64.5	26.5039	-9.7032	49	0	6.0576	91	-0.0001	4.7919	48	-0.0001	6.2447	20	0	1.6715	87	-0.0001	5.9822
0	#REF!	11.8	9.8	9.8	12.8	11	11.1	600	59	2	77	23	1	0	42	1	1	1	0	0	0	0	0	0	0	0	0	20	0	0	165	81	29.7521	-33.7959	74	-0.0001	-26.9531	68	-0.0002	9.6465	72	0	-4.1248	23	-0.0001	-25.6975	72	-0.0002	-29.1741
1	#REF!	11.2	11.2	9.5	9.7	12.8	12.1	800	84	2	16	9	0	0	32	0	1	1	0	0	0	0	0	0	0	0	0	1	0	0	160	62	24.2188	63.6723	61	0.0013	22.0059	24	0.0004	-7.4018	101	0.0002	32.6508	48	0.0001	64.2095	58	0.0015	45.5611
1	#REF!	33.8	37.2	38.3	34.1	34.3	34.9	200	37	1	170	35	0	0	54	1	1	0	0	0	1	0	0	0	0	1	0	29	2	1	163	67	25.2174	59.6169	54	-0.0002	28.6991	45	-0.0003	-3.8706	57	0.0002	5.7671	79	0.0002	56.5281	54	0	32.592
0	#REF!	46.4	41.7	42.7	41	32.6	34.9	225	65	1	6	8	0	0	32	1	1	1	0	0	1	0	0	0	0	0	0	25	0	0	167	91	32.6294	43.5278	63	0.0014	-44.9622	63	-0.0001	-13.2594	66	0	11.2133	51	0.0004	31.0481	63	0.0014	-34.7826
1	#REF!	18.5	13.9	19.2	13.9	11.6	14.9	500	57	1	11	18	0	0	33	1	1	1	0	0	1	0	0	0	0	0	0	21	0	0	160	65	25.3906	70.0077	49	0.0012	44.8779	96	0.0008	-10.8722	50	0.0001	40.8792	65	0.0003	59.5954	52	0.0013	85.643
1	#REF!	7.9	14.7	14.2	10	11.6	10.3	650	61	1	120	12	0	0	53	1	1	1	0	0	1	0	0	0	0	0	0	28	0	0	162	62	23.6244	77.617	50	-0.0012	114.381	51	0.0001	-45.3957	62	-0.0002	-49.9944	60	-0.0001	34.3711	49	-0.0014	64.4298
1	#REF!	11	8.4	8.8	14.4	16	15.3	500	51	2	106	39	0	0	59	1	1	1	0	0	0	0	0	0	0	0	0	15	0	0	155	61	25.3902	19.5707	48	-0.0009	28.0411	31	-0.0009	7.9588	76	0	-22.6438	34	-0.0003	26.758	48	-0.0009	15.3525
1	#REF!	18.1	17.1	21.5	18.5	21.5	12.2	400	69	1	245	44	0	0	63	1	1	1	0	0	1	0	0	0	0	1	0	14	2	3	168	62	21.9671	13.5333	40	-0.0014	-121.027	57	-0.0024	16.3317	23	0.0003	-11.2705	37	0.0011	23.353	22	-0.0011	-127.893
1	#REF!	21.4	22.8	23.1	25.1	25.6	25.7	600	50	2	192	45	1	0	70	1	2	1	0	0	0	0	0	0	0	0	0	14	0	0	160	64	25	27.5556	55	0.0007	61.4247	45	0.0012	-5.3702	38	-0.0001	-37.1748	58	0.0001	22.9721	60	0.0006	27.8886
1	#REF!	10.5	10.9	10	11.2	14.1	12	550	67	2	61	26	0	0	48	1	1	1	0	0	0	0	1	0	0	0	0	11	2	0	155	57	23.7253	12.0845	71	0.0002	28.138	72	0.0001	-3.0033	72	0.0001	10.868	21	0.0004	9.9498	71	0.0003	20.3097
1	#REF!	7.6	8	6.6	6.2	6.3	6.3	150	67	2	33	27	0	0	68	0	0	1	0	0	0	1	0	0	0	0	0	3	0	0	149	55	24.7737	-38.3592	76	0	-51.284	56	0	-3.0975	26	-0.0002	-11.6011	49	0.0002	-37.5475	71	-0.0002	-58.8656
0	#REF!	17.7	19.8	18.1	22.5	16.1	17.2	500	43	2	180	31	0	0	53	1	1	1	0	0	0	0	0	0	0	0	0	25	2	0	157	52	21.0962	55.3684	39	0.0009	62.0191	44	0.0013	-39.2084	47	-0.0007	-24.7259	54	-0.0003	16.9615	28	0.0002	37.2932
1	#REF!	10.9	9.4	12.4	12.4	11	10.6	750	50	2	89	10	0	0	46	1	2	2	0	0	0	0	0	0	0	0	0	24	4	2	170	60	20.7612	-27.5793	42	-0.0003	-61.063	41	-0.0002	5.6663	37	-0.0001	31.917	44	0.0005	-22.3961	45	-0.0004	-29.3441
1	#REF!	10.6	12.8	13.2	11.8	14.8	13.4	700	53	2	117	39	1	0	59	1	1	1	0	0	0	0	1	0	0	0	0	12	0	2	150	63	28	44.9483	42	0.0006	52.789	65	-0.0001	-6.5253	48	0.0001	-12.1678	67	0.0003	40.2268	43	0.0006	43.9508
1	#REF!	26.9	23.3	23.2	27.4	23.7	24.5	800	71	1	120	18	1	0	54	1	1	1	0	0	0	1	0	0	0	0	0	23	0	0	172	75	25.3515	87.12	67	-0.0008	11.2646	89	-0.0005	3.9194	88	-0.0005	21.5306	81	0.0001	89.5588	69	-0.0013	29.7416
0	#REF!	11.1	11.2	12.7	10.5	11.5	11.6	550	64	2	205	42	1	0	56	1	1	0	0	0	0	0	0	0	0	0	0	15	0	0	163	64	24.0882	13.9146	45	-0.0009	56.853	51	0.0033	-14.184	59	-0.0007	58.5643	53	0.0033	7.4863	40	-0.0016	115.381
1	#REF!	24.2	24.2	21.9	20.1	23	24.8	450	62	1	22	17	1	0	34	1	1	1	0	0	1	0	0	0	0	0	0	26	0	0	165	66	24.2424	105.551	53	0.0011	101.481	62	0.0006	9.0357	27	0.0004	-16.1066	81	0.0004	105.496	50	0.0016	85.8915
1	#REF!	10.5	11.5	10.6	10.4	10.3	10.5	400	63	2	100	39	0	0	64	0	1	2	0	0	0	0	1	0	0	1	0	14	4	0	150	41	18.2222	7.0859	33	-0.0003	31.6019	65	-0.0011	-11.5954	55	-0.0001	25.4896	29	0.0005	4.9146	32	-0.0003	41.8772
1	#REF!	28.8	25.3	27.5	30.2	30.9	29.2	580	41	2	28	7	1	0	22	1	1	1	0	0	0	0	0	0	0	0	0	24	0	0	160	65	25.3906	42.8282	77	0.0043	93.7052	69	0.0019	32.56	54	0.0001	-12.2711	84	0.0003	65.2825	69	0.0045	82.8987
0	#REF!	17.7	16.8	16.3	21.4	18.1	18.2	400	47	2	12	2	1	0	19	1	1	0	0	0	0	0	0	0	0	0	0	26	0	2	158	48	19.2277	17.0426	26	0.0003	22.5286	28	0.0006	-13.4847	30	-0.0002	-11.8715	38	-0.0003	6.18	24	0	12.2599
1	#REF!	13.5	14	13.9	14.4	17	16.9	400	50	2	44	16	0	0	58	0	1	0	0	0	0	0	1	0	0	1	0	21	0	0	149	52.5	23.6476	13.2812	71	-0.0001	10.2508	73	-0.0015	-30.8035	45	-0.0008	-35.0103	52	-0.0007	-40.7938	44	-0.0008	-45.5528
1	#REF!	8.8	7.5	7.2	12.9	8	9.5	600	53	1	36	21	1	0	43	1	1	0	0	0	1	0	0	0	0	0	0	22	3	0	172	55.5	18.7601	76.777	53	-0.0004	45.7482	81	-0.0004	12.9253	29	0.0004	11.1794	49	0.0001	80.7161	51	0	54.382
1	#REF!	19.4	23	20.1	27	24.5	22.3	100	72	1	48	29	0	0	55	1	1	1	0	0	0	0	0	0	0	0	0	26	0	0	163	69	25.9701	8.4523	26	0.0022	15.0373	22	0.0007	4.3817	66	-0.0005	-8.3027	41	-0.0002	6.052	51	0.0017	9.5821
0	#REF!	23	22.3	22.2	27	28	27.2	550	52	2	37	7	1	0	24	1	1	1	0	0	0	0	0	0	0	0	0	26	3	0	161	48	18.5178	-10.6564	26	-0.0002	45.6923	69	0.0007	-2.0206	86	-0.0001	-21.0235	76	0.0003	-10.4612	40	-0.0004	26.0338
1	#REF!	37.9	39.4	38.8	45	46.9	44.8	500	68	1	48	20	0	0	44	1	1	1	0	0	1	0	0	0	0	0	0	27	0	0	172	69	23.3234	16.5139	65	0.0017	53.4895	59	0.0024	9.8355	48	0	-30.5679	62	-0.0003	20.0028	63	0.0017	29.7772
1	#REF!	24.7	24.1	33.5	25	34.3	36.4	650	60	1	36	11	0	0	47	1	1	1	0	0	1	0	0	0	0	0	0	13	0	0	160	63	24.6094	-97.6577	39	-0.0023	-47.3537	33	-0.0023	12.7189	44	0	23.1755	45	0.0001	-85.425	39	-0.0022	-25.0637
0	#REF!	15	16.8	14.6	17.9	17.8	18.2	200	50	2	24	18	1	0	47	1	2	1	0	0	0	0	0	0	0	0	0	27	0	0	160	69	26.9531	55.7715	51	0.0007	17.42	68	0.0004	-11.677	62	0.0002	19.4389	40	0.0003	44.5995	45	0.0009	34.2938
1	#REF!	10.5	13.5	13	11	10	10.3	400	49	2	198	29	0	0	61	1	1	1	0	1	0	0	1	0	0	0	0	10	2	0	160	70	27.3438	14.957	22	0.0009	9.3635	19	0.0012	3.4937	80	0.0002	-21.0042	42	-0.0001	14.2418	26	0.0011	-38.025
1	#REF!	8.9	11.2	10.5	7.3	10.3	11.5	100	47	2	34	10	1	1	58	0	0	0	0	0	0	0	0	0	0	0	0	3	0	0	147	48	22.213	13.7229	63	-0.0004	14.2423	68	-0.0002	12.4834	34	0.0003	7.9116	41	0.0001	9.6979	60	-0.0001	18.2065
1	#REF!	19.3	22	19	20	19.7	14	700	38	2	22	21	0	0	40	1	1	1	0	0	0	0	0	0	0	0	0	15	0	0	156	60	24.6548	38.4366	47	0.0008	15.278	70	0.0012	-6.7902	73	0.0001	-15.3286	65	0	32.6135	39	0.0009	8.1054
0	#REF!	15.2	17.2	16.6	18.6	19.8	20.2	450	54	2	7	14	0	1	36	1	1	2	0	0	0	0	1	0	0	0	1	14	3	1	161	82.5	31.8275	32.7955	41	0.0004	49.494	44	0.0003	-14.3517	42	-0.0001	-49.3345	56	0.0002	18.5528	42	0.0003	15.1439
1	#REF!	22.7	21.9	20.5	28.3	25.7	24.8	900	47	2	90	12	1	0	27	1	1	0	0	0	0	0	0	0	0	0	0	28	0	3	165	88	32.3232	22.4469	44	0.0009	67.2313	50	0.0011	9.8285	77	0.0002	7.1518	83	0.0003	30.8601	67	0.0011	70.0652
1	#REF!	22.4	22.7	22.1	27.7	27.1	25.8	500	51	1	240	34	0	0	60	1	1	1	0	0	1	1	0	1	1	1	0	25	2	1	169	77	26.9598	48.4084	59	-0.0003	111.328	62	0.0007	-6.9366	69	0.0002	-13.9955	66	-0.0001	42.1391	57	-0.0001	97.4085
1	#REF!	31.2	28.2	27	27	23.2	23	600	46	1	130	40	1	0	57	1	1	0	0	0	0	0	0	0	0	0	0	29	0	0	170	56	19.3772	16.6109	33	0.0019	10.622	74	0.0015	11.7361	72	-0.0002	-22.0731	57	-0.0006	14.2425	33	0.0017	-28.9201
1	#REF!	18.3	15.7	14.9	13.7	16.3	16.1	300	37	2	159	46	0	0	64	0	1	1	0	0	0	0	0	0	0	0	0	13	0	0	148	53.5	24.4248	8.7929	74	-0.0002	-42.5798	33	-0.0001	3.718	56	0.0001	26.0149	49	0.0005	10.8749	67	-0.0001	-25.306
1	#REF!	22.7	22.3	17.6	20.6	19	19.4	250	48	2	89	9	0	0	34	1	1	1	0	0	1	0	0	1	1	0	0	25	0	0	155	75.2	31.3007	-24.5522	33	-0.0004	-46.2709	41	-0.0012	10.7553	50	-0.0004	6.9434	49	0.0001	-17.7078	25	-0.0008	-48.0408
1	#REF!	23.3	26.9	26.9	21.9	23.8	25.3	200	36	2	72	20	0	0	44	0	1	0	0	0	0	0	1	0	0	0	0	24	0	0	145	54	25.6837	16.2102	45	0.0003	-21.5464	46	-0.0006	-19.3501	58	-0.0002	-25.3506	63	0.0002	3.8406	34	0.0001	-46.1793
0	#REF!	48.7	41	45.7	43.6	39	40.4	400	60	1	30	9	0	0	39	1	1	1	0	0	1	0	0	0	0	0	0	20	0	0	170	80	27.6817	-77.0923	43	-0.0009	-14.0684	55	0.0005	-24.6248	70	-0.0003	9.7087	41	0.0001	-101.717	48	-0.0012	5.4884
1	#REF!	6.3	5.9	6.2	7.9	6.7	6.4	600	51	2	5	31	0	0	34	0	0	1	0	0	0	0	0	0	0	0	0	5	3	0	162	65	24.7676	-48.3217	62	0.0002	-37.8387	57	0.0002	6.7948	52	0	-13.0554	74	0	-43.541	64	0.0002	15.703
1	#REF!	20.1	17	17.6	20.6	21.3	19	350	39	2	91	22	0	0	54	1	1	1	0	0	0	0	0	1	0	0	0	13	0	0	153	44.5	19.0098	45.3935	53	0.0002	51.7816	58	0.0001	-41.5477	54	0	-44.6835	61	0.0003	10.1351	47	0.0002	14.5057
1	#REF!	26.8	36.1	29.4	26.7	32.9	31.7	600	62	1	248	27	1	0	54	1	1	0	0	0	0	0	0	1	0	1	0	21	6	3	171	81.5	27.8718	32.7293	67	0.0005	41.7037	56	0.0013	-8.4351	67	0.0002	-16.6922	72	0.0003	25.2913	66	0.0007	30.1163
0	#REF!	8.2	5.9	8.9	10.2	8.2	9.1	700	45	2	101	36	1	0	57	1	1	1	0	0	0	0	0	0	0	0	0	10	0	0	155	63.5	26.4308	5.912	52	0.0003	-28.0195	55	0.0004	-7.1883	49	0	18.7119	61	0.0003	1.8869	95	0.0003	-10.6222
1	#REF!	20.5	21.4	16.2	19.3	18.4	14.8	200	55	2	79	19	0	0	55	0	1	1	0	0	0	0	1	0	0	0	0	9	0	0	168	88.5	31.3563	43.6125	68	0.0026	18.6241	45	-0.0027	-19.3487	63	-0.0005	3.3024	52	0.0008	26.0898	73	0.002	15.9298
1	#REF!	15	16.3	15.6	15.7	20.2	16.9	500	49	2	53	39	1	0	53	1	1	1	0	0	0	0	0	0	0	0	0	13	0	0	158	67.5	27.0389	-87.1998	45	-0.0005	-49.5956	46	-0.0007	14.228	49	0.0001	21.9523	39	0.0004	-74.4419	45	-0.0004	-30.1612
1	#REF!	19.3	15.5	15.6	20.1	15.5	18.3	300	65	1	24	12	1	0	50	1	0	1	0	0	0	0	0	0	0	0	0	10	0	0	167	77	27.6095	-60.1987	58	0.0002	3.3939	23	0.0006	-7.503	45	-0.0002	3.2566	74	-0.0001	-61.0965	55	0	4.4953
1	#REF!	24.3	19	19.8	29.5	28.4	25.1	250	62	1	24	11	0	0	58	1	1	1	0	0	1	0	0	0	0	0	0	18	0	0	167	75	26.8923	6.9394	25	0.0001	18.854	48	-0.0005	24.5374	51	-0.0002	-8.5764	23	-0.0005	22.6734	30	-0.0001	16.8472
1	#REF!	27.7	26.6	28.6	27.7	29.2	31.2	400	59	1	50	29	0	0	45	1	1	0	0	0	1	1	0	0	0	0	0	22	2	2	175	73	23.8367	15.2418	42	0.0001	11.7559	70	0.0002	-18.2643	42	-0.0002	-15.4855	51	0.0003	4.8234	41	-0.0001	-18.7827
1	#REF!	22.1	20.1	18.6	17.5	17.9	18.2	500	66	1	12	29	1	0	48	1	1	1	0	0	1	0	0	0	0	0	0	27	0	0	160	59	23.0469	63.0355	53	-0.0001	42.9658	73	0	56.4389	49	0.0002	13.7605	44	0.0005	119.278	52	0.0001	53.607
1	#REF!	8	7.8	7.7	7.8	7.2	6.6	100	56	2	52	20	0	0	51	0	1	1	0	0	0	0	0	0	0	0	0	10	0	0	160	64	25	93.4158	50	0.0011	96.9698	56	0.0009	-22.4947	58	-0.0001	-22.9305	70	0.0001	71.4088	48	0.001	76.7619
1	#REF!	11.8	13.4	15.7	10.3	14.6	13.6	350	68	2	14	31	0	0	68	1	1	1	0	0	0	0	0	0	0	0	0	19	0	0	151	51	22.3674	14.0501	46	0.0005	19.3203	44	0.0009	-10.7159	44	-0.0001	5.0607	75	0	4.8435	49	0.0004	20.0259
0	#REF!	27.2	23.9	27.2	25.3	30.4	28.1	400	66	1	9	26	1	0	49	1	1	1	0	0	1	0	0	0	0	0	0	28	0	0	173	75	25.0593	-17.8714	56	0.0004	33.3521	61	0.0002	-11.7352	48	0	-24.1869	68	-0.0004	-27.5972	51	0.0003	11.5667
1	#REF!	13.9	11.8	11.8	14	11.3	12	500	52	2	88	33	0	0	52	1	1	2	0	1	0	0	1	0	0	0	0	13	8	0	161	59	22.7615	8.8651	30	-0.0001	3.0618	41	0	-2.7933	22	-0.0001	9.6274	71	-0.0001	7.75	35	-0.0002	7.9067
1	#REF!	14.7	12.7	14.3	16.3	17.8	16.1	900	54	2	71	33	0	0	56	0	1	1	0	0	0	0	0	0	0	0	0	14	0	0	152	63	27.268	12.6105	37	0.0005	-67.3842	57	0.0002	9.1198	67	-0.0001	-33.1229	61	0.0003	11.9805	37	0.0005	-100.353
1	#REF!	16.8	18.3	24.3	20.7	21.3	24	440	55	2	30	20	0	0	59	0	1	1	0	0	0	0	0	0	0	0	0	9	2	0	153	88	37.5924	14.6546	72	-0.0015	7.2989	59	-0.001	7.3915	39	0.0002	5.0987	30	0.0003	13.0115	61	-0.0013	4.7842
1	#REF!	16.3	13.4	12.3	18.4	15.3	15	100	50	2	86	23	0	0	60	1	1	1	0	0	0	0	0	0	0	0	0	16	0	0	160	61	23.8281	6.5215	93	0.0001	-25.9878	44	-0.0001	6.6527	57	0	8.3422	40	0	7.9281	88	0.0001	-18.8793
0	#REF!	18.6	18.5	18.2	22.2	19.7	22.4	450	54	1	20	11	0	0	38	1	1	1	0	0	1	1	0	0	0	0	0	28	8	2	155	51.5	21.436	-40.1758	37	-0.0002	-13.0801	56	0.0003	14.4638	37	0.0002	-17.1427	69	-0.0001	-26.3754	45	0	-29.0902
1	#REF!	31.4	25.3	26.3	26.7	24.2	23.9	650	58	1	12	6	0	0	28	1	1	1	0	0	0	0	0	0	0	0	0	24	0	0	165	64	23.5078	15.157	83	-0.0008	7.1842	51	-0.0001	5.6273	30	0.0003	28.2912	57	0.0004	15.6621	80	-0.0005	21.2874
1	#REF!	9.5	6.8	8.7	9	5.8	6.4	150	50	2	37	20	0	0	46	1	1	1	0	0	0	0	0	0	0	0	0	14	0	0	151	53	23.2446	28.8717	68	0.0005	17.1026	31	0.003	9.029	39	-0.0006	12.5967	60	-0.0006	36.0502	64	0	26.0066
1	#REF!	21	20.6	18	23.5	21.3	21.2	240	50	2	75	21	0	0	47	0	1	1	0	0	0	0	0	0	0	0	0	15	0	0	166	66	23.9512	9.6719	61	0.0001	11.1223	70	-0.0001	-1.4917	80	0.0001	-6.9335	79	0.0001	8.6384	59	0.0001	4.6178
1	#REF!	21.4	21.1	24.9	21.2	27	30.3	1000	56	1	21	5	0	0	41	1	1	1	0	0	1	0	0	1	1	0	0	28	0	1	169	84	29.4107	-33.993	85	0.0007	32.1679	39	0.0012	-29.7851	43	-0.0001	-31.6454	52	0	-61.5866	76	0.0006	7.1436
1	#REF!	21.3	18.3	18.5	20	18.3	17.8	650	45	2	32	20	1	0	42	0	2	0	0	0	0	0	0	0	0	0	1	25	0	0	147	46	21.2874	-15.5595	42	0.0004	9.3653	51	0.0011	-8.65	52	-0.0004	-10.6126	56	-0.0003	-22.2995	43	0.0001	2.6305
1	#REF!	14.5	11.5	13.7	13.1	16.5	13.1	120	48	2	138	20	1	0	56	1	1	1	0	1	0	0	1	1	1	0	0	8	0	0	168	62	21.9671	48.9876	62	-0.0017	7.3538	84	-0.0014	-16.035	70	-0.0001	-14.4408	81	-0.0003	34.4515	57	-0.0018	-14.4593
1	#REF!	16.2	15.3	14.6	15.8	13.4	15	400	74	1	30	12	0	0	44	1	0	1	0	0	0	0	0	0	0	0	0	16	0	0	152	67	28.9993	74.7028	49	0.0004	49.8982	70	0.0004	-11.7555	36	-0.0001	11.8152	26	0.0004	70.7343	53	0.0003	40.167
1	#REF!	24	21.7	26.6	21	21.8	20.3	300	68	1	288	38	1	0	66	1	1	1	0	0	1	0	1	0	0	0	0	15	3	2	172	71	23.9995	-16.0971	62	-0.0003	27.8479	32	0.001	-3.3708	35	0	-4.5988	34	-0.0003	-19.2515	55	-0.0003	25.843
1	#REF!	40.2	39	34.6	37.5	35.1	39.4	900	78	1	135	16	0	0	51	1	1	0	0	0	1	1	0	0	0	0	0	10	0	0	165	85	31.2213	53.2707	60	-0.0016	39.625	43	-0.0004	-4.5252	72	-0.0001	-17.3877	39	-0.0001	51.6726	58	-0.0017	30.3581
0	#REF!	9.3	10.3	9.9	8.9	8.7	10.8	400	52	2	216	27	0	0	57	0	1	1	0	0	0	0	0	0	0	0	0	14	1	0	157	65	26.3702	30.8208	71	0.0011	-57.694	45	0.0002	3.0946	96	-0.0003	24.3333	68	0.0003	32.5997	77	0.0008	-35.0997
0	#REF!	19.6	19.5	21.8	15.5	15.8	15.5	680	52	2	53	25	0	0	37	1	1	1	0	0	0	0	0	0	0	0	0	23	3	1	162	83.3	31.7406	15.148	56	-0.0001	43.0666	30	0.0016	-11.0746	71	-0.0002	-34.0589	41	-0.0004	12.2863	49	-0.0003	21.9347
1	#REF!	18.7	17.6	17.5	17.3	18.8	19.6	700	58	1	37	37	0	0	56	1	1	1	0	0	1	0	1	0	0	1	0	21	1	0	162	56	21.3382	76.2794	50	0.0007	68.307	48	0.001	-24.3462	54	0.0001	-14.9374	50	0	52.0498	48	0.0008	53.9372
0	#REF!	27.1	27.3	24.9	23.4	29.5	30.5	600	64	1	21	23	0	0	48	1	1	0	0	0	0	0	0	0	1	0	0	13	2	1	160	80	31.25	16.205	78	0	-40.6168	40	-0.0014	5.772	38	-0.0002	27.8807	63	0.0001	21.6928	61	-0.0002	-18.2054
1	#REF!	17.5	14.3	18.7	22.9	20.9	25.3	570	36	2	7	9	0	0	27	1	1	0	0	0	0	0	0	0	0	0	1	21	0	0	166	72	26.1286	34.3371	45	0.0006	48.1421	49	0.0012	-6.6056	40	-0.0002	-22.1894	58	0.0002	30.4677	54	0.0004	27.1074
1	#REF!	6.9	9.3	9.7	4.8	8.7	9.9	200	50	2	31	10	1	0	32	0	1	1	0	0	0	0	0	1	0	0	0	15	2	0	145	47.5	22.5922	35.5615	55	0	-31.7309	41	-0.0011	-19.1014	61	0.0004	-11.0343	49	0.0002	18.0719	52	0.0004	-38.9476
1	#REF!	19.2	20	22.1	21	22	28.1	500	37	2	81	13	0	0	55	1	1	1	0	0	0	0	0	0	0	0	0	8	0	0	172	76	25.6896	8.7828	37	0.0009	10.7886	45	0.0007	5.781	74	0.0002	14.1057	67	0.0007	12.021	40	0.001	24.407
1	#REF!	28	26	25.5	28.3	28.8	28.4	700	38	2	57	31	0	0	52	1	1	1	0	0	0	0	0	0	0	0	0	23	0	0	159	59	23.3377	20.5894	51	0.0006	50.7486	62	0.0009	-7.4642	72	0.0001	-5.8347	80	-0.0002	14.8868	48	0.0007	45.0806
1	#REF!	52.3	46.3	48.2	40.8	32.3	35.9	600	50	1	252	31	0	0	54	1	1	1	0	1	0	0	0	0	1	0	0	28	1	2	170	76	26.2976	15.1909	71	0.0005	29.4436	58	0.0005	-11.4827	67	0	-20.343	67	-0.0001	7.5395	59	0.0004	11.1471
1	#REF!	16.8	15.1	11.1	17.8	17.5	13.7	700	45	2	6	12	1	0	38	0	1	1	0	0	1	0	0	0	0	0	0	16	0	0	155	68	28.3039	1.7987	51	-0.0007	45.5593	53	-0.0004	9.888	66	0	-56.0847	62	-0.0003	6.341	52	-0.0006	-22.5461
[truncated: 2 more columns]
